# Supplementary material for: Appraising the Genetic Architecture of Kernel Traits in Hexaploid Wheat Using GWAS
Source: Int J Mol Sci. 2020 Aug 6;21(16):5649. doi: 10.3390/ijms21165649 (PMC7460857; doi:10.3390/ijms21165649)
Supplement: Supplementary file 1 [file ijms-21-05649-s001.zip]

Archive with 2 entries (2 files):
- Supplementary data/Figure S1-S4.pptx
- Supplementary data/Table S1-S6.docx
